# Supplementary material for: Patient‐derived organoids as a preclinical platform for precision medicine in colorectal cancer
Source: Mol Oncol. 2022 Jan 1;16(12):2396–412. doi: 10.1002/1878-0261.13144 (PMC9208081; doi:10.1002/1878-0261.13144)
Supplement: Supplementary file 9 — Table S1. Cohort information in this study. [file MOL2-16-2396-s002.xlsx]

## Sheet: cohort information
Supplementary table. S1
Cohort information in this study
Sample number	Sex	Diagnosis	Pathology	Differentiation	TNM staging	MSI status	Therapy Type	Lines	Regimen	Best Response	PD/Recur date	PFS(days)	Reason for exclusion from analysis	next line chemo Tx.	Regimen	Best response
021	F	Sigmoid-colon cancer	Adenocarcinoma	M/D	pT4aN2aM1	MSS	palliative	1st	FOLFOX +Cetuximab	PR	2019-05-02	612		2nd	FOLFIRI +Bevacizumab	SD
023	F	Asending-colon cancer	Adenocarcinoma	M/D	pT4aN2bM1	MSS	palliative	1st	FOLFOX +Bevacizumab	SD	2018-02-01	185		2nd	Xeloda	SD
027	F	Rectosigmoid-colon cancer	Adenocarcinoma	P/D	pT3cN2bM0	MSS	adjuvant	-	XELOX	-	-	983
028	M	Sigmoid-colon cancer	Adenocarcinoma	M/D	pT4aN1bM1	MSS	palliative	1st	FOLFIRI +Cetuximab	PR	2018-11-13	413
029	M	Cecal cancer	Adenocarcinoma	M/D	pT3bN0M0	MSS	adjuvant	-	FOLFOX	-	-	911
030	F	Cecal cancer	Adenocarcinoma	P/D	pT3cN0M0	MSI-H	None	-	-	-	2018-01-10		best supprotive care without chemotherapy
032	M	Asending-colon cancer	Adenocarcinoma	M/D	pT4aN2bM1	MSS	palliative	1st	FOLFOX +Bevacizumab	SD	2018-01-09	116		2nd	FOLFIRI +Bevacizumab	PD
033	M	Rectal cancer	Adenocarcinoma	M/D	pT3cN2aM0	MSS	adjuvant	-	FOLFOX, CCRT+Xeloda	-	2019-06-28	641
034	M	Rectosigmoid-colon cancer	Adenocarcinoma	M/D	pT3bN2aM0	MSS	adjuvant	-	Xeloda	-	2019-10-17	749		1st	FOLFOX	SD
036	M	Descending-colon cancer	Adenocarcinoma	M/D	pT4bN0M0	MSS	adjuvant	-	FOLFOX	-	-	945
037	M	Asending-colon cancer	Adenocarcinoma	M/D	pT3bN0M0	MSS	adjuvant	-	Xeloda	-	-	602
038	M	Sigmoid-colon cancer	Adenocarcinoma	M/D	pT3cN1cM1	MSS	palliative	1st	FOLFIRI +Cetuximab	PR	2019-03-28	552
042	F	Rectal cancer	Adenocarcinoma	M/D	pT4aN1cM0	MSS	adjuvant	-	FOLFOX	-	2019-09-27	693
043	M	Asending-colon cancer	Adenocarcinoma	M/D	pT3dN0M0	MSS	adjuvant	-	FL	-	-	1031
044	M	Sigmoid-colon cancer	Adenocarcinoma	P/D	pT3bN1cM0	MSS	adjuvant	-	XELOX	-	-	846
046	F	Sigmoid-colon cancer	Adenocarcinoma	M/D	pT4aN2aM1	MSS	palliative	1st	FOLFIRI +Bevacizumab	PR	2016-10-25	677	pre-treatment before sample preparation
047	M	Cecal cancer	Adenocarcinoma	M/D	pT4aN2bM1	MSS	adjuvant	1st	XELOX	SD	2020-03-26	819
049	M	Asending-colon cancer	Adenocarcinoma	M/D	pT3aN1aM0	MSS	adjuvant	-	XELOX	-	-	742	low mutation concordance with PDO and matched tissue
050	M	Sigmoid-colon cancer	Adenocarcinoma	M/D	pT3dN2aM1	MSS	adjuvant	1st	XELOX	PR	-	818
052	M	Descending-colon cancer	Adenocarcinoma	M/D	pT3bN0M0	MSI-H	None	-	-	-	-		best supprotive care without chemotherapy
055	F	Rectosigmoid-colon cancer	Adenocarcinoma	M/D	pT2N1bM0	MSS	adjuvant	-	XELOX	-	-	741	low mutation concordance with PDO and matched tissue
056	M	Rectosigmoid-colon cancer	Adenocarcinoma	M/D	pT3bN1cM0	MSS	adjuvant	-	XELOX	-	-	722
057	F	Sigmoid-colon cancer	Adenocarcinoma	M/D	pT3bN2aM0	MSS	adjuvant	-	XELOX	-	-	727
059	F	Sigmoid-colon cancer	Adenocarcinoma	P/D	pT3cN0M0	MSS	None	-	-	-	-		best supprotive care without chemotherapy
062	F	Sigmoid-colon cancer	Adenocarcinoma	W/D	pT3aN0M0	MSS	adjuvant	-	FL	-		756
064	M	Rectal cancer	Adenocarcinoma	M/D	pT3bN1aM0	MSS	adjuvant	-	FOLFOX	-	-	671
065	M	Sigmoid-colon cancer	Adenocarcinoma	M/D	pT3bN1bM0	MSS	adjuvant	-	XELOX	-		762
068	F	Sigmoid-colon cancer	Adenocarcinoma	M/D	pT4aN0M0	MSS	adjuvant	-	FOLFOX	-	-	646
076	M	Rectal cancer	Adenocarcinoma	M/D	pT2N2aM0	MSS	adjuvant	-	xeloda	-	-	703
086	M	Descending-colon cancer	Adenocarcinoma	P/D	pT4aN2bM1	MSI-L	palliative	1st	FOLFOX +Bevacizumab	PD	2018-09-03	33		2nd	FOLFIRI +Bevacizumab	PD
089	M	Sigmoid-colon cancer	Adenocarcinoma	M/D	pT3bN2aM0	MSS	adjuvant	-	XELOX	-		722
092	F	Rectal cancer	Adenocarcinoma	M/D	pT1N0M0	MSS	None	-	-	-	-		best supprotive care without chemotherapy
104	F	Asending-colon cancer	Adenocarcinoma	W/D	pT2N0M0	MSI-H	None	-	-	-	-		best supprotive care without chemotherapy
105	M	Rectosigmoid-colon cancer	Adenocarcinoma	M/D	pT3cN2aM1	MSS	palliative	1st	FOLFIRI +cetuximab	PR	2019-11-13	310
106	M	Sigmoid-colon cancer	Adenocarcinoma	M/D	pT3bN1aM0	MSS	adjuvant	-	XELOX	-	-	573
109	M	Sigmoid-colon cancer	Adenocarcinoma	M/D	pT3cN2bM0	MSS	none	-	-	-	2019-10-10		best supprotive care without chemotherapy
110	M	Rectal cancer	Adenocarcinoma	M/D	pT3bN1aM0	MSS	adjuvant	-	XELOX	-	-	105
111	F	Sigmoid-colon cancer	Adenocarcinoma	M/D	pT3bN1aM0	MSS	adjuvant	-	XELOX	-	-	548
116	M	Cecal cancer	Adenocarcinoma	M/D	pT4aN2bM1	MSS	palliative	1st	FOLFOX +Bevacizumab	SD	2019-12-09	299
119	F	Sigmoid-colon cancer	Adenocarcinoma	M/D	pT3bN2aM0	MSS	adjuvant	-	XELOX	-	-	532
121	M	Sigmoid-colon cancer	Adenocarcinoma	M/D	pT3cN1aM0	MSS	adjuvant	-	XELOX	-	-	399
130	M	Sigmoid-colon cancer	Adenocarcinoma	M/D	pT4aN0M0	MSS	adjuvant	-	FOLFOX	-	-	492
134	M	Asending-colon cancer	Adenocarcinoma	P/D	pT4aN1bM1	MSS	palliative	1st	FOLFIRI +Bevacizumab	SD	2020-03-18	355
139	M	Rectal cancer	Adenocarcinoma	M/D	pT3dN0M0	MSI-L	adjuvant	-	FOLFOX	-	-	467
146	M	Rectosigmoid-colon cancer	Adenocarcinoma	P/D	pT4aN1cM1	MSS	none	-	-	-	-		best supprotive care without chemotherapy
147	M	Transverse-colon cancer	Adenocarcinoma	M/D	pT4aN1aM1	MSS	none	-	-	-	-		best supprotive care without chemotherapy
160	F	Asending-colon cancer	Adenocarcinoma	M/D	pT3dN1bM1	MSS	palliative	1st	FOLFOX +Bevacizumab	PR	2020-09-28	392
163	F	Rectal cancer	Adenocarcinoma	P/D	pT4bN2bM1	MSI-L	palliative	1st	FOLFIRI +cetuximab	N/A	N/A		follow up loss
B014	M	Rectal cancer	Adenocarcinoma	M/D	cT3bNxM1	MSS	palliative	1st	FOLFIRI +Bevacizumab	PR	2018-09-11	393		2nd	FOLFOX +Bevacizumab	SD
B015	F	Asending-colon cancer	Signet ring cell carcinoma	SRC	cTxNxM1	MSS	palliative	1st	FOLFOX +Bevacizumab	PR	2018-03-05	189
B017	M	Asending-colon cancer	Adenocarcinoma	M/D	pT3bN0M0	MSS	None	-	-	-	-		best supprotive care without chemotherapy
B018	F	Asending-colon cancer	Adenocarcinoma	None	cTxNxM1	MSS	palliative	1st	FOLFOX +Bevacizumab	PR	2018-09-20	238
B021-O	M	Sigmoid-colon cancer	Adenocarcinoma	M/D	pT3bN0M0	MSS	adjuvant	-	XELODA	-	-	614
B022-O	M	Sigmoid-colon cancer	Adenocarcinoma	M/D	cT3N+M0	MSS	None	-	-	-	-		best supprotive care without chemotherapy
