# Supplementary material for: Patient‐derived organoids as a preclinical platform for precision medicine in colorectal cancer
Source: Mol Oncol. 2022 Jan 1;16(12):2396–412. doi: 10.1002/1878-0261.13144 (PMC9208081; doi:10.1002/1878-0261.13144)
Supplement: Supplementary file 10 — Table S2. Patient‐derived tumor organoid mutation profile. [file MOL2-16-2396-s011.xlsx]

## Sheet: organoid mutation table
Supplementary table. S2
Patient-derived tumor organoid mutation profile
Gene	027-O	043-O	044-O	046-O	047-O	056-O	057-O	059-O	062-O	064-O	065-O	068-O	076-O	086-O	089-O	092-O	104-O	105-O	106-O	109-O	Gene	110-O	111-O	116-O	119-O	121-O	130-O	134-O	139-O	146-O	147-O	160-O	163-O	B014-O	B015-O	B017-O	B018-O	B021-O	B022-O
APC NM_000038	c.4589delA c.A1363T	c.T2735G c.C2828A c.C5582A c.T5860G c.C7720A	c.G2281T c.C4348T			c.C3980G c.C3982T	c.G3916T			c.C847T	c.T3498A c.G3856T	c.C4005A	c.C1999T c.C4132T	c.C904T	c.1958+1G>A	c.221-1G>T c.C2413T	c.G8332T	c.C3871T		c.C694T	APC NM_000038	c.C3842A	c.C646T	c.4385_4386del	c.3911delT	c.C583T	c.3298_3299del c.G4189T	c.C4348T		c.T1433A	c.C2413T c.C4230A	c.G2821T c.C4348T	c.G4057T	c.3921_3925del c.C3184T		c.C4348T	c.G673T	c.C847T c.C4067G	c.G3934T
TP53 NM_000546	c.A773G			c.T752A	c.C833G	c.G481A	c.G818A	c.G733A	c.783-1G>A		c.C1024T	c.G743A	c.C586T	c.G743A c.G524A	c.G422A			c.375+1G>A	c.C632T	c.C844T	TP53 NM_000546	c.T470A	c.G856A	c.T794C	c.569delC	c.93delT	c.A488G	c.A659C		c.G711A		c.G797A	c.G166T	c.683_686del	c.T752A	c.C844T		c.C832T	c.T434G
KRAS NM_033360	c.G38A		c.G38A	c.G35T			c.G34T	c.G35A				c.G35T		c.G35A							KRAS NM_033360			c.G35A				c.G35A	c.G34A	c.G35A		c.G35A			c.G35T	c.G35A
FBXW7 NM_033632		c.G1558T		c.C1745T															c.G1267A		FBXW7 NM_033632														c.C1745T
PIK3CA NM_006218		c.G263A										c.G1633A				c.G2176A					PIK3CA NM_006218						c.G1090A	c.G1633A				c.G1633A						c.A3140G
ATM NM_000051		c.C2536A c.G8929T																			ATM NM_000051				c.G2495A									c.A8986C					c.G8495A
SMAD4 NM_005359			c.788-1G>A				c.G1609C							c.G1612T							SMAD4 NM_005359							c.T1310A	c.T283C			c.C1065A
ARID1A NM_006015		c.C1820A		c.A6163G												c.6_7del	c.396delG c.G5803A				ARID1A NM_006015														c.A6163G
BRAF NM_004333																					BRAF NM_004333	c.T1454G
NRAS NM_002524																c.A182G					NRAS NM_002524
MTOR NM_004958																					MTOR NM_004958
POLE NM_006231		c.C857G							c.C4411T												POLE NM_006231													c.T292G
SMAD2 NM_001003652				c.A1277G													c.C23T				SMAD2 NM_001003652														c.A1277G
TCF7L2 NM_001146274			c.C309A	c.116delG		c.C137A						c.1395_1398del						c.G1251T			TCF7L2 NM_001146274		c.339delC				c.G193T								c.116delG			c.1122_1125del	c.1401_1408del
CTNNB1 NM_001098209																					CTNNB1 NM_001098209
MSH6 NM_000179		c.G2232T					c.C3772G														MSH6 NM_000179
RNF43 NM_001305544																	c.1976delG				RNF43 NM_001305544
MLH1 NM_000249																	c.C649T		c.C649T		MLH1 NM_000249
PTEN NM_001304717		c.G814T c.G589T															c.1314delA				PTEN NM_001304717
TGFBR2 NM_001024847																					TGFBR2 NM_001024847			c.170-2A>G
MSH3 NM_002439		p.R89I p.D185Y																			MSH3 NM_002439		c.182_190del
Mutation type
nonsynonymous SNV
frame shift insertion/deletion
nonframe shift insertion/deletion
stopgain
splicing
