# Supplementary material for: Patient‐derived organoids as a preclinical platform for precision medicine in colorectal cancer
Source: Mol Oncol. 2022 Jan 1;16(12):2396–412. doi: 10.1002/1878-0261.13144 (PMC9208081; doi:10.1002/1878-0261.13144)
Supplement: Supplementary file 11 — Table S3. Patient‐derived tumor organoid drug response(a) and organoid score(b). [file MOL2-16-2396-s005.xlsx]

## Sheet: a.Drug response(IC50)
Supplementary table. S3
Patient-derived tumor organoid drug response(a) and organoid score(b)
Sample number	Tumor organoid label	5-FU (µM)	Oxaliplatin (µM)	SN38 (nM)	Cetuximab (µg/ml)	LGK974 (µM)
021	021-O	6.704	11.57	9.876	16.91	N/A
023	023-O	3.187	18.14	1.746	50.16	0.009186
027	027-O	2.164	3.889	1.815	306.2	10.12
028	028-O	1.49	9.059	1.644	143.1	21.52
029	029-O	0.5468	1.546	0.5876	890.1	14.23
030	030-O	3.268	66.01	1.245	284.8	6.175
032	032-O	5.197	8.133	1.681	7.919e+56	0.007207
033	033-O	1.386	10.83	1.082	62.67	34.23
034	034-O	1.64	4.888	1.434	332.1	16.94
036	036-O	1.338	2.612	1.255	216.1	28.28
037	037-O	0.4883	4.914	2.409	396	148.6
038	038-O	2.31	0.9605	0.7899	183	24.53
042	042-O	1.218	7.761	1.297	100.4	N/A
043	043-O	0.67	21.56	0.2612	125.7	43.82
044	044-O	2.095	12.35	0.5166	155.4	12.02
046	046-O	5.031	37.07	2.42	1.14e+63	7.298
047	047-O	1.268	8.397	4.313	11.36	1.828
049	049-O	3.636	12.18	1.947	123	14.3
050	050-O	2.116	5.536	0.6722	758.1	7.382
052	052-O	1.038	11.93	0.7433	272.6	0.006585
055	055-O	2.293	8.926	5.837	19766	13.44
056	056-O	0.5578	3.745	2.303	46.68	4.393
057	057-O	0.9526	1.1	0.6727	151.1	27.21
059	059-O	1.41	62.79	3.123	5.021e+59	67.22
062	062-O	1.874	14.75	0.322	8.457	19.55
064	064-O	1.821	0.639	0.1969	110.4	3.178
065	065-O	1.395	19.11	3.176	818.4	20.27
068	068-O	4.384	7.763	5.678	3.531e+53	14.32
076	076-O	1.532	7.261	2.055	121.1	9.316
086	086-O	7.967	24.35	1.745	257	25.69
089	089-O	2.185	10.28	0.8792	96.05	13
092	092-O	0.4259	0.5955	0.2434	82.61	8.283
104	104-O	0.9131	1.637	0.4114	518.3	0.004023
105	105-O	0.9676	9.716	2.003	525.2	55.73
106	106-O	1.319	16.77	1.458	42.33	20.96
109	109-O	2.169	17.26	0.8242	184.1	9.199
110	110-O	2.872	17.69	0.4632	101.2	26.45
111	111-O	5.687	197.2	1.018	13.15	12.85
116	116-O	2.572	17.25	0.6221	130.6	174.4
119	119-O	6.25	42.25	3.496	295.8	17.17
121	121-O	1.333	23.92	0.9869	167	8.624
130	130-O	2.525	43.12	1.619	258.9	20.58
134	134-O	8.803	53.7	1.476	313.2	23.73
139	139-O	4.606	4.916e+38	7.988	2.761e+40	30.99
146	146-O	4.545	61.52	0.2463	4.39e+33	12.64
147	147-O	1.757	139.2	0.7151	192.2	16.19
160	160-O	2.162	4.885	0.8555	2741	33.3
163	163-O	3.016	21.89	0.9747	1388	50.77
B014	B014-O	0.5513	6.113	1.925	22.35	7.228
B015	B015-O	2.008	13.98	1.639	538.7	2.82
B017	B017-O	3.167	9.996	1.962	583.6	6.955
B018	B018-O	1.052	13.67	3.383	67.53	4.999
B021	B021-O	48.39	76.07	1.623	401.7	13.98
B022	B022-O	5.4	6.325	0.6819	73.25	14.02

## Sheet: b.organoid score
Tumor organoid label	5-FU drug score	Oxaliplatin drug score	SN38 drug score	Cetuximab drug score	Average drug score	Organoid score against first therapy regimen
021-O	4	2	4	1	2.75	2.34
023-O	4	4	3	1	3	4
027-O	3	1	3	3	2.5	2
028-O	3	2	3	2	2.5	2.67
029-O	2	1	2	3	2	1.5
030-O	3	4	1	3	2.75	-
032-O	4	2	4	4	3.5	3
033-O	2	3	1	1	1.75	2.5
034-O	3	1	2	3	2.25	3
036-O	3	1	2	2	2	2
037-O	1	2	3	3	2.25	1
038-O	2	1	2	2	1.75	2
042-O	2	2	1	1	1.5	2
043-O	1	3	1	2	1.75	1
044-O	2	2	2	2	2	2
046-O	4	4	4	4	4	4
047-O	2	2	4	1	2.25	2
049-O	3	3	3	2	2.75	3
050-O	2	1	2	4	2.25	1.5
052-O	1	3	2	2	2	-
055-O	3	2	3	4	3	2.5
056-O	1	1	4	1	1.75	1
057-O	1	1	1	2	1.25	1
059-O	1	4	2	4	2.75	-
062-O	2	3	1	1	1.75	2
064-O	1	1	1	2	1.25	1
065-O	2	3	4	4	3.25	2.5
068-O	4	2	4	4	3.5	3
076-O	1	2	2	2	1.75	1
086-O	4	4	2	3	3.25	4
089-O	3	2	4	2	2.75	2.5
092-O	1	1	1	1	1	-
104-O	1	1	1	3	1.5	-
105-O	1	2	1	3	1.75	1.67
106-O	2	3	3	1	2.25	2.5
109-O	3	3	3	3	3	-
110-O	3	3	3	2	2.75	3
111-O	4	4	3	1	3	4
116-O	3	3	2	2	2.5	3
119-O	4	4	4	3	3.75	4
121-O	1	3	2	2	2	2
130-O	3	4	3	3	3.25	3.5
134-O	4	4	3	3	3.5	3.5
139-O	4	4	4	4	4	4
146-O	4	4	1	4	3.25	-
147-O	2	4	1	3	2.5	-
160-O	2	1	2	4	2.25	1.5
163-O	3	3	3	4	3.25	3.34
B014-O	1	2	1	1	1.25	1
B015-O	2	3	4	3	3	2.5
B017-O	3	2	3	4	3	-
B018-O	2	3	4	1	2.5	2.5
B021-O	4	4	4	4	4	4
B022-O	4	1	2	1	2	-
